# Supplementary material for: Characterization of Bioactive Composition and Structural Properties of Epidermis and Cortex Tissues in Edible Cactus [Opuntia ficus-indica (L.) Mill.] Cladodes at Different Maturity Stages
Source: Foods. 2026 Jul 16;15(14):2520. doi: 10.3390/foods15142520 (PMC13409659; doi:10.3390/foods15142520)
Supplement: Supplementary file 1 [file foods-15-02520-s001.zip]

Archive with 1 entries (1 files):
- foods-4415327-supplementary.pdf
